# Supplementary material for: Impact of Anthropogenic Activities on the Dissemination of ARGs in the Environment—A Review
Source: Int J Environ Res Public Health. 2022 Oct 7;19(19):12853. doi: 10.3390/ijerph191912853 (PMC9564893; doi:10.3390/ijerph191912853)
Supplement: Supplementary file 1 [file ijerph-19-12853-s001.zip]

Archive with 1 entries (1 files):
- ijerph-1908225-supplementary.pdf
